# Supplementary material for: A prudent planetary limit for geologic carbon storage
Source: Nature. 2025 Sep 3;645(8079):124–32. doi: 10.1038/s41586-025-09423-y (PMC12408384; doi:10.1038/s41586-025-09423-y)
Supplement: Supplementary file 2 — Supplementary Tables 1–5. [file 41586_2025_9423_MOESM2_ESM.xlsx]

## Sheet: S1
		Negative Sensitivity			Central Estimate			Positive Sensitivity
Risk Consideration	Rationale	Onshore	Offshore	Total	Onshore	Offshore	Total	Onshore	Offshore	Total
Geological Potential	N.A.	5719	6065	11783	5719	6065	11783	5719	6065	11784
Protected Areas	Areas which are considered designated, regulated, and managed to achieve conservation objectives should be free of large-scale industrial activity.	5006	5580	10587	5006	5580	10587	5006	5580	10586
Exclusive Economic Zones	By the law of the sea, and especially the London Protocol to the Convention on the Prevention of Marine Pollution by Dumping of Wastes and Other Matter, activities such as carbon storage are restricted to Exclusive Economic Zones	5006	5020	10027	5006	5020	10027	5006	5020	10026
Polar Circles	Above artic and below antartic circles are pristine wildlife areas	4604	3997	8601	4604	3997	8601	4604	3997	8601
Seismic Hazard	Sufficiently large seismic activity can pose a hazard to the seal integrity of the cap rock. Injection can further induce seismicity on pre-existing faults.	3867	3965	7832	3867	3965	7832	3867	3965	7832
Population Centers	Geologic carbon storage near population centers can lead to groundwater contamination, groundwater level change, increased seismicity, and human mortality and morbitiy (e.g., in Cameroon).	3271	3871	7142	3271	3871	7142	3702	3958	7660
Ocean Depth	Active injection at sufficiently high ocean depths can result in infrastructure damage and leakage (e.g., the Deepwater Horizon disaster) and can result in liquid carbon remaining on the sea floor affecting flora and fauna.	3271	1063	4334	3271	1581	4852	3702	1867	5569
Minimum and Maximum Storage Depth	Storage activities need to be sufficiently deep to inject below impermiable cap rock and there are generally limits to the depth injection sites can achieve	1036	312	1348	1036	468	1504	1831	879	2710
Maritime Disputed Areas	In areas of active martime conflict and where basins transcend multiple EEZs, it is unclear how policy will progress to allow multiple nations to store carbon	1036	303	1339	1036	452	1488	1831	879	2710
Terrestrial Transboundary Buffer	Along national borders where basins span multiple nations, it is unclear how policy will progress to allow multiple nations to store carbon	982	303	1285	1008	452	1460	1831	879	2710
Final Asessed Potential (Prudent Planetary Limit)	N.A.	982	303	1285	1008	452	1460	1831	879	2710

## Sheet: S2
Risk Consideration (see Table S1)	Value Changed	Negative Sensitivity	Central Case	Positive Sensitivity
Population Centers	Population Buffer (km)	25	25	5
Ocean Depth	Offshore water depth (m)	100	300	500
Minimum and Maximum Storage Depth	Sedimentary minimum injection depth (km)	1	1	0.8
Minimum and Maximum Storage Depth	Sedimentary maximum injection depth (km)	2.5	2.5	3.5
Maritime Disputed Areas	Maritime Dispute consideration	Y	Y	N
Terrestrial Transboundary Buffer	Terrestrial Transboundary buffer (both sides in km)	22.2	11.1	N

## Sheet: S3
Study	Reported Lower Bound (m)	Reported Upper Bound (m)
Ringrose, P.S., Meckel, T.A. Maturing global CO2 storage resources on offshore continental margins to achieve 2DS emissions reductions. Sci Rep 9, 17944 (2019). https://doi.org/10.1038/s41598-019-54363-z	N/A	2500
Pressure space: The key subsurface commodity for CCS, Bump & Hovorka, (2024) https://doi.org/10.1016/j.ijggc.2024.104174	N/A	2500-3500
Chadwick R.A., Arts R., Bernstone C., May F., Thibeau S. & Zweigel P. 2008. Best Practice for the Storage of CO2 in Saline Aquifers – Observations and Guidelines from the SACS and CO2STORE projects. British Geological Survey, Occasional Publications, 14.	800	2500
IEA-GHG. 2009. CCS Site Characterisation Criteria. IEA Greenhouse Gas R&D Programme, Global CCS Institute, Melbourne, https://www.globalccsinstitute.com/publications/ccs-site-characterisation-criteria	800	2500
Smith M., Campbell D., MacKay E. & Polson D. (eds). 2011. CO2 Aquifer Storage Site Evalutation and Monitoring: Understanding the Challenges of CO2 storage: Results of the CASSEM Project. Scottish Carbon Capture and Storage, Edinburgh.	800	2500
Davis et al. (2024), Evaluating CO2 retention risk of geological sequestration sites: physical, time-scale, and site style considerations, https://doi.org/10.1144/geoenergy2024-009	N/A	3000
Callas et al. (2022), Criteria and workflow for selecting depleted hydrocarbon reservoirs for carbon storage, https://doi.org/10.1016/j.apenergy.2022.119668	N/A	3048
Winter, E. M., & Bergman, P. D. (1993). Availability of depleted oil and gas reservoirs for disposal of carbon dioxide in the United States. Energy Conversion and Management, 34(9-11), 1177-1187. https://doi.org/10.1016/0196-8904(93)90067-K	N/A	3300
National Assessment of Geologic Carbon Dioxide Storage Resources— Summary (2013) https://pubs.usgs.gov/fs/2013/3020/pdf/FS2013-3020.pdf	914	3962
Tomić, Lola, et al. "Criteria for CO2 storage in geological formations." Podzemni radovi 32 (2018): 61-74. DOI: 10.5937/PodRad1832061T	1000	2500
Van Der Meer, Bert. "Carbon dioxide storage in natural gas reservoir." Oil & gas science and technology 60.3 (2005): 527-536.	800	N/A

## Sheet: S4
Country	Minor/Major Restrictions	Policy on CCS
Austria	Major (possible change in future)	The geological storage of CO2 is banned in federal law, following the transposition of the EU CCS Directive. In the Austrian Carbon Management Strategy, the Austrian Government signalled that it would lift this ban and fully implement the CCS Directive in its national law (Carbon Gap Policy Tracker). Austria’s carbon management strategy, published in June 2024, outlines many measures that will be…
Czech Republic	Minor	The Act on the Storage of Carbon Dioxide into Natural Rock Structures and Amending Certain Acts is the centrepiece of Czech CO2 storage legal framework. It translates the EU CCS Directive into Czech law. Until 1 January 2020, this act prohibited the commercial geological storage of CO2. Even if this restriction is no longer the case, this act still limits commercial CO2 storage to 1MtCO2/year for…
Estonia	Complicated	Estonia’s legal framework around CO2 storage contains contradicting pieces of legislation. On the one hand, the Atmospheric Air Protection Act sets out the rights, duties and responsibilities of either private or legal persons in the exploration, transport and storage of CO2. It also sets requirements for reporting standards, disclosure of information and the assessment of storage locations. On t…
Finnland	Major	The transposition of the EU CCS Directive into Finnish national legislation (Law on the capture and storage of carbon dioxide) does not allow for domestic geological storage of CO2, except for research and development purposes. The Act states that this specification is due to the absence of suitable geological storage sites but notes that it might be reconsidered in the future. (Carbon Gap Policy…
Germany	Major (possible change in future)	German Federal law, more precisely the 2012 Carbon Dioxide Storage Act (Kohlendioxid-Speicherungsgesetz – KSpG), allows onshore geological storage only for research purposes (pilot and demonstration projects), not for commercial usage. However, even such projects are currently not eligible for approval due to an expired deadline (BMWK 2024). In addition, federal states have the authority to restr…
		In June 2024, in light of an evaluation report (2022) and alongside the key points of the upcoming Carbon Management Strategy, a draft law for the reform of the KSpG has been published, which would allow offshore underground geological storage outside of marine protected areas while maintaining the prohibition of onshore geological storage. The draft law would also establish a regulatory framewor…
Ireland	Major	At present, CO2 storage in geological formations is illegal in Ireland, and the country has yet to ratify an amendment to the London Protocol, which would allow the international transport of CO2. This restriction limits the country’s ability to implement BECCS and DACCS projects – barriers that would need to be addressed if Ireland were to deploy these technologies (Carbon Gap Policy Tracker).
Latvia	Major (possible change in future)	Currently, the Law on Pollution prohibits geological CO2 storage in Latvia. The new climate law will replace the Law on Pollution once it enters into force. A Climate Law is under development in Latvia. The current draft version defines climate neutrality as a balance between greenhouse gas emissions and removals, and removals are defined as per the EU LULUCF Regulation. The current draft would p…
Lithuania	Major	Geological CO2 storage is currently prohibited by the Law of the Depths of the Earth (as through an amendment introduced in 2019, see Carbon Gap Policy Tracker, CCS4CEE 2022 p. 11, link to legal source), though the Law on Geological Storage of Carbon (2011) defines the rights, duties, and regulations for CO₂ exploration, transport, storage, and closure in Lithuania, including state management, si…
Luxembourg	Major	According to the loi du 27 août 2012 relative au stockage géologique du dioxyde de carbone, geological CO₂ storage is generally prohibited on Luxembourg's territory (Art. 33) and CO₂ storage in the water column is prohibited (Art. 2.2), while CO₂ storage projects for research/development purposes with a capacity of less than 100 kt are permissible (Art. 2.1). The 2020 Climate Law only refers to C…
Slovenia	Major	Geological CO2 storage is still prohibited (Carbon Gap Policy Tracker), as laid out in Art. 258 of Environmental Protection Act 2022 (before: Art. 166). More recent changes to the law (2024) do not concern this article.

## Sheet: S5
			Technical Potential (Gt CO2)			Planetary Limit (Gt CO2)			Potential in Basins with Oil & Gas Infrastructure (Gt CO2)
			Offshore	Onshore	Total	Offshore	Onshore	Total	Offshore	Onshore	Total
NODE	Country Name	IPCC 5-Region Name
AFG	Afghanistan	R5ASIA	0	10.1244	10.1244	0	0.145484	0.145484	0	0.114947	0.114947
BGD	Bangladesh	R5ASIA	54.5791	32.2878	86.8669	2.80169	0.00788788	2.80958	0.101852	0	0.101852
BRN	Brunei Darussalam	R5ASIA	5.17649	1.02583	6.20231	0.387121	0.0920258	0.479147	0.305655	0.0917223	0.397377
BTN	Bhutan	R5ASIA	0	0.100629	0.100629	0	0	0	0	0	0
CHN	China	R5ASIA	72.7342	283.176	355.91	20.0204	37.0406	57.061	2.90723	3.53474	6.44198
FJI	Fiji	R5ASIA	0.0995506	0.0380146	0.137565	0	0	0	0	0	0
FSM	Micronesia (Federated States of)	R5ASIA	0	0	0	0	0	0	0	0	0
HKG	Hong Kong	R5ASIA	0	0	0	0	0	0	0	0	0
IDN	Indonesia	R5ASIA	218.393	65.1291	283.522	31.3812	6.92188	38.303	8.21386	0.604889	8.81874
IND	India	R5ASIA	264.851	60.6498	325.501	9.38173	1.27201	10.6537	1.65448	0	1.65448
KHM	Cambodia	R5ASIA	3.77998	0.983718	4.7637	1.89942	0.00896908	1.90839	0.608784	0	0.608784
KOR	Korea, Republic of	R5ASIA	19.9629	0.0531254	20.016	2.30512	0	2.30512	0	0	0
LAO	Lao People's Democratic Republic	R5ASIA	0	1.64949	1.64949	0	0.111483	0.111483	0	0	0
LKA	Sri Lanka	R5ASIA	62.8773	0.269027	63.1464	0.498446	0.0456761	0.544123	0	0	0
MAC	Macao	R5ASIA	0	0	0	0	0	0	0	0	0
MDV	Maldives	R5ASIA	0	0	0	0	0	0	0	0	0
MMR	Myanmar	R5ASIA	77.1623	40.5377	117.7	7.10177	0.0129446	7.11472	1.35851	0	1.35851
MNG	Mongolia	R5ASIA	0	3.23118	3.23118	0	0.138487	0.138487	0	0	0
MYS	Malaysia	R5ASIA	55.2889	4.0884	59.3773	11.2106	0.61433	11.825	7.72504	0.0439256	7.76897
NCL	New Caledonia	R5ASIA	0	0.101683	0.101683	0	0.00701427	0.00701427	0	0	0
NPL	Nepal	R5ASIA	0	4.89639	4.89639	0	0	0	0	0	0
PAK	Pakistan	R5ASIA	19.3111	51.8531	71.1642	1.95475	0.120969	2.07572	0	0	0
PHL	Philippines	R5ASIA	26.3013	4.40258	30.7039	1.70063	0.00382308	1.70445	0.000353905	0	0.000353905
PNG	Papua New Guinea	R5ASIA	46.694	20.8895	67.5834	2.90247	2.70871	5.61118	1.34024	1.73499	3.07523
PRK	Korea (Democratic People's Republic of)	R5ASIA	1.81434	0.0153846	1.82973	0.0197152	0	0.0197152	0	0	0
PYF	French Polynesia	R5ASIA	0	0	0	0	0	0	0	0	0
SGP	Singapore	R5ASIA	0	0	0	0	0	0	0	0	0
SLB	Solomon Islands	R5ASIA	3.40633	0.125936	3.53227	0.0546635	0	0.0546635	0	0	0
THA	Thailand	R5ASIA	16.7109	17.2678	33.9786	3.21993	3.74654	6.96647	2.71603	0.446906	3.16293
TLS	Timor-Leste	R5ASIA	10.5213	0.0832829	10.6046	1.53027	8.6e-06	1.53028	0.710192	0	0.710192
TWN	Taiwan, Province of China	R5ASIA	22.0376	0.758021	22.7956	0	0	0	0	0	0
VNM	Viet Nam	R5ASIA	43.7916	2.08849	45.8801	11.2461	0.156267	11.4024	4.47424	0	4.47424
VUT	Vanuatu	R5ASIA	2.42416	0.35119	2.77535	0.00556262	4.57e-07	0.00556308	0	0	0
WSM	Samoa	R5ASIA	0	0	0	0	0	0	0	0	0
ABW	Aruba	R5LAM	0	0.0235316	0.0235316	0	1.22e-06	1.22e-06	0	0	0
ARG	Argentina	R5LAM	103.384	112.58	215.965	13.9592	22.2775	36.2366	0.858121	6.94573	7.80385
BHS	Bahamas	R5LAM	75.7502	2.81589	78.5661	6.11805	0.358045	6.4761	0	0	0
BLZ	Belize	R5LAM	0.983343	1.83074	2.81409	0.165373	0.314289	0.479662	0	0	0
BOL	Bolivia (Plurinational State of)	R5LAM	0	50.0082	50.0082	0	5.78383	5.78383	0	2.47439	2.47439
BRA	Brazil	R5LAM	211.712	231.495	443.207	27.0853	52.9007	79.986	20.1954	33.2214	53.4168
BRB	Barbados	R5LAM	27.0964	0.265348	27.3617	0	0	0	0	0	0
CHL	Chile	R5LAM	12.259	10.4228	22.6817	1.04975	1.16146	2.21121	0.0107525	0.317229	0.327981
COL	Colombia	R5LAM	15.0043	41.9052	56.9094	1.51588	4.98037	6.49625	0.993993	2.67087	3.66486
CRI	Costa Rica	R5LAM	0.400289	0.652359	1.05265	0.0534744	0	0.0534744	0	0	0
CUB	Cuba	R5LAM	14.5305	2.26322	16.7938	0.558939	0.361681	0.920619	0.00916534	0.0855231	0.0946884
DOM	Dominican Republic	R5LAM	4.82139	0.841691	5.66308	0.00493124	3.98e-06	0.00493522	0	0	0
ECU	Ecuador	R5LAM	3.02391	14.198	17.2219	0.478881	0.0366604	0.515541	0.11582	0.0321071	0.147928
GLP	Guadeloupe	R5LAM	0	0.0464068	0.0464068	0	4.18e-07	4.18e-07	0	0	0
GRD	Grenada	R5LAM	3.45606	0	3.45606	0.0852522	0	0.0852522	0.0353319	0	0.0353319
GTM	Guatemala	R5LAM	2.30014	4.50981	6.80995	0.716548	2.6e-05	0.716574	0	0	0
GUF	French Guiana	R5LAM	0	0.106016	0.106016	0	0.0210541	0.0210541	0	0	0
GUY	Guyana	R5LAM	16.0303	1.04898	17.0793	1.54852	0.0916204	1.64014	0	0	0
HND	Honduras	R5LAM	9.95444	1.07541	11.0298	2.41539	0.177233	2.59262	0	0	0
HTI	Haiti	R5LAM	1.91476	0.186997	2.10176	0.00266107	4.11e-09	0.00266108	0	0	0
JAM	Jamaica	R5LAM	5.56787	0.222168	5.79004	0.348893	4.86e-06	0.348898	0	0	0
MEX	Mexico	R5LAM	122.858	66.4068	189.265	14.3646	10.2162	24.5809	3.67723	8.29465	11.9719
MTQ	Martinique	R5LAM	0	0.00305917	0.00305917	0	0	0	0	0	0
NIC	Nicaragua	R5LAM	16.1483	3.98033	20.1287	3.28918	0.344478	3.63366	0	0	0
PAN	Panama	R5LAM	1.68861	0.825104	2.51372	0.134156	8.21e-06	0.134165	0.00892438	0	0.00892438
PER	Peru	R5LAM	6.77843	83.1784	89.9568	0.355717	5.33944	5.69516	0.0983921	1.99024	2.08863
PRY	Paraguay	R5LAM	0	25.1755	25.1755	0	6.51894	6.51894	0	5.13445	5.13445
SLV	El Salvador	R5LAM	2.90329	0.819465	3.72276	0.766062	6.3e-05	0.766125	0	0	0
SUR	Suriname	R5LAM	27.9789	0.50713	28.486	2.97148	2.57e-08	2.97148	0.618684	0	0.618684
TTO	Trinidad and Tobago	R5LAM	24.2087	0.707684	24.9163	1.05265	2.57e-08	1.05265	0.888924	0	0.888924
URY	Uruguay	R5LAM	13.1235	3.66668	16.7902	0.906734	0.742315	1.64905	0	0	0
VEN	Venezuela (Bolivarian Republic of)	R5LAM	27.5069	44.3453	71.8521	3.22146	2.36568	5.58714	1.74302	1.27778	3.0208
VIR	Virgin Islands (U.S.)	R5LAM	0	0.0231254	0.0231254	0	0	0	0	0	0
AGO	Angola	R5MAF	31.8625	33.1284	64.9909	2.30924	8.14734	10.4566	0.885377	0	0.885377
ARE	United Arab Emirates	R5MAF	12.9863	15.9317	28.918	2.37136	2.5316	4.90297	2.17847	2.46192	4.64039
BDI	Burundi	R5MAF	0	0.0117836	0.0117836	0	0	0	0	0	0
BEN	Benin	R5MAF	1.31028	0.765262	2.07554	0.0274338	0.0975457	0.12498	0	0	0
BFA	Burkina Faso	R5MAF	0	0	0	0	0	0	0	0	0
BHR	Bahrain	R5MAF	1.32623	0.124282	1.45051	0.131123	0.00161991	0.132743	0.106653	0.00161991	0.108273
BWA	Botswana	R5MAF	0	36.425	36.425	0	3.97938	3.97938	0	0	0
CAF	Central African Republic	R5MAF	0	3.11992	3.11992	0	0.414291	0.414291	0	0	0
CIV	Ivory Coast	R5MAF	3.54567	0.219159	3.76483	0.229209	0	0.229209	0	0	0
CMR	Cameroon	R5MAF	1.08277	1.86826	2.95102	0.25754	0.152755	0.410296	0.0760617	0	0.0760617
COD	Congo, Democratic Republic of the	R5MAF	1.57961	134.237	135.817	0.137197	35.1603	35.2975	0.0331553	0	0.0331553
COG	Congo	R5MAF	4.81257	16.3102	21.1228	0.286333	1.46721	1.75354	0.265388	0	0.265388
COM	Comoros	R5MAF	0	0	0	0	0	0	0	0	0
CPV	Cabo Verde	R5MAF	0	0	0	0	0	0	0	0	0
DJI	Djibouti	R5MAF	0.0368576	0.421134	0.457992	0	0	0	0	0	0
DZA	Algeria	R5MAF	7.84145	143.871	151.713	0.109508	44.7835	44.893	0	11.2006	11.2006
EGY	Egypt	R5MAF	61.8584	66.0445	127.903	1.20359	15.6089	16.8125	0.361091	2.85621	3.2173
ERI	Eritrea	R5MAF	4.78677	1.14304	5.92981	1.14793	0.0124234	1.16035	0	0	0
ESH	Western Sahara	R5MAF	40.8132	23.6727	64.4859	0	5.47231	5.47231	0	0	0
ETH	Ethiopia	R5MAF	0	31.5669	31.5669	0	8.18934	8.18934	0	5.09161	5.09161
GAB	Gabon	R5MAF	21.5651	6.47199	28.037	1.31853	0.829956	2.14848	0.00164923	0	0.00164923
GHA	Ghana	R5MAF	4.24621	4.88131	9.12752	0.428259	1.17949	1.60775	0	0	0
GIN	Guinea	R5MAF	5.47887	0.0183687	5.49724	1.46492	0	1.46492	0	0	0
GMB	Gambia	R5MAF	2.92951	1.58849	4.518	0.223556	0.069344	0.2929	0	0	0
GNB	Guinea-Bissau	R5MAF	8.74353	1.54761	10.2911	1.38655	0.352673	1.73922	0	0	0
GNQ	Equatorial Guinea	R5MAF	6.42703	0.346696	6.77372	0.458359	0.12377	0.58213	0.125227	0	0.125227
IRN	Iran (Islamic Republic of)	R5MAF	20.944	30.6828	51.6268	4.31882	0.127782	4.4466	2.78311	0.0258369	2.80894
IRQ	Iraq	R5MAF	0.357897	82.707	83.0649	0.037296	8.55505	8.59234	0	1.47226	1.47226
ISR	Israel	R5MAF	7.52553	2.31733	9.84287	0.0073479	0.0093536	0.0167015	0	0	0
JOR	Jordan	R5MAF	0	3.72443	3.72443	0	1.0326	1.0326	0	0	0
KEN	Kenya	R5MAF	14.632	32.9476	47.5796	0.519954	7.10078	7.62074	0.143674	4.0809	4.22458
KWT	Kuwait	R5MAF	2.71623	4.39941	7.11563	0.389063	0.213843	0.602906	0.171437	0.0335255	0.204963
LBN	Lebanon	R5MAF	4.6789	1.17268	5.85158	0	0	0	0	0	0
LBR	Liberia	R5MAF	2.84399	0.0503525	2.89434	0.209243	0.00325026	0.212493	0	0	0
LBY	Libya	R5MAF	78.4733	112.636	191.11	3.67855	39.2223	42.9009	0.995228	8.20635	9.20158
LSO	Lesotho	R5MAF	0	0.551912	0.551912	0	0.0525295	0.0525295	0	0.00930309	0.00930309
MAR	Morocco	R5MAF	31.1164	11.5373	42.6537	2.48603	1.72241	4.20844	0	0	0
MDG	Madagascar	R5MAF	31.2145	26.2328	57.4473	3.25897	6.82694	10.0859	0	0	0
MLI	Mali	R5MAF	0	68.0916	68.0916	0	19.3643	19.3643	0	0	0
MOZ	Mozambique	R5MAF	40.651	47.8717	88.5226	3.64065	6.40233	10.043	0	0.492951	0.492951
MRT	Mauritania	R5MAF	28.4008	61.4338	89.8347	1.47516	20.018	21.4932	0.120784	0	0.120784
MUS	Mauritius	R5MAF	0	0	0	0	0	0	0	0	0
MWI	Malawi	R5MAF	0	0.847535	0.847535	0	0	0	0	0	0
MYT	Mayotte	R5MAF	0	0	0	0	0	0	0	0	0
NAM	Namibia	R5MAF	27.6454	33.3233	60.9688	2.28751	6.19613	8.48364	0.291145	0	0.291145
NER	Niger	R5MAF	0	49.7213	49.7213	0	9.63426	9.63426	0	0	0
NGA	Nigeria	R5MAF	30.4886	37.4671	67.9557	1.94153	4.19921	6.14074	1.5762	0.518	2.0942
OMN	Oman	R5MAF	4.17707	17.672	21.8491	0.0804241	5.1924	5.27282	0.047476	3.42924	3.47672
PSE	Palestine, State of	R5MAF	0.186251	0.653835	0.840086	0.0209163	0	0.0209163	0	0	0
QAT	Qatar	R5MAF	6.89711	2.3116	9.20871	1.69956	0.466471	2.16603	1.29674	0.0917061	1.38845
REU	Reunion Islands	R5MAF	0	0	0	0	0	0	0	0	0
RWA	Rwanda	R5MAF	0	0.00504875	0.00504875	0	0	0	0	0	0
SAU	Saudi Arabia	R5MAF	27.2029	130.169	157.372	3.50692	31.3545	34.8614	0.675488	6.09045	6.76593
SDN	Sudan	R5MAF	5.44011	20.1968	25.6369	0.283426	5.16597	5.44939	0	1.01632	1.01632
SEN	Senegal	R5MAF	21.9189	18.0268	39.9457	0.956233	2.11542	3.07165	0	0	0
SLE	Sierra Leone	R5MAF	3.00326	0.162399	3.16565	0.504307	0.000798148	0.505105	0	0	0
SOM	Somalia	R5MAF	62.1524	65.4205	127.573	2.77683	19.9258	22.7027	0	1.22133	1.22133
SSD	South Sudan	R5MAF	0	25.1632	25.1632	0	6.39784	6.39784	0	1.73499	1.73499
STP	Sao Tome and Principe	R5MAF	10.4248	0.0857478	10.5105	0.055387	0.0223788	0.0777658	0	0	0
SWZ	Eswatini	R5MAF	0	0.173806	0.173806	0	0	0	0	0	0
SYR	Syrian Arab Republic	R5MAF	1.08853	16.3292	17.4178	0.00234698	1.62753	1.62988	0	0.163937	0.163937
TCD	Chad	R5MAF	0	36.825	36.825	0	7.26322	7.26322	0	0.41811	0.41811
TGO	Togo	R5MAF	0.555583	0.108543	0.664126	0.00336209	6.31e-07	0.00336272	0	0	0
TUN	Tunisia	R5MAF	24.9136	19.7452	44.6588	3.20389	2.25372	5.4576	0.590299	0.561903	1.1522
TZA	Tanzania, United Republic of	R5MAF	22.2698	17.9774	40.2473	0.59283	2.47256	3.06539	0.217219	1.33568	1.5529
UGA	Uganda	R5MAF	0	0.175596	0.175596	0	0	0	0	0	0
YEM	Yemen	R5MAF	10.012	9.48101	19.4931	0.799786	2.49077	3.29055	0	0	0
ZAF	South Africa	R5MAF	42.7185	37.9506	80.6691	5.44761	7.58267	13.0303	3.85976	0.284778	4.14454
ZMB	Zambia	R5MAF	0	10.5452	10.5452	0	0.930227	0.930227	0	0	0
ZWE	Zimbabwe	R5MAF	0	1.43177	1.43177	0	0.0105482	0.0105482	0	0	0
ALB	Albania	R5OECD90+EU	2.92691	1.72177	4.64868	0.330355	8.89e-05	0.330443	0	0	0
AUS	Australia	R5OECD90+EU	422.282	307.922	730.204	41.9496	70.514	112.464	23.9004	52.3628	76.2632
AUT	Austria	R5OECD90+EU	0	0.51816	0.51816	0	1.13e-05	1.13e-05	0	0	0
BEL	Belgium	R5OECD90+EU	0.014983	0.294839	0.309822	0	0	0	0	0	0
BGR	Bulgaria	R5OECD90+EU	9.75302	5.15058	14.9036	0.395434	0.177994	0.573428	0	0	0
BIH	Bosnia and Herzegovina	R5OECD90+EU	0.00236059	0.212429	0.214789	0	0	0	0	0	0
CAN	Canada	R5OECD90+EU	478.09	180.115	658.205	32.1719	37.7188	69.8907	15.7527	36.3852	52.1379
CHE	Switzerland	R5OECD90+EU	0	0.70751	0.70751	0	0	0	0	0	0
CYP	Cyprus	R5OECD90+EU	19.4751	0.158554	19.6336	0.0233458	0	0.0233458	0	0	0
CZE	Czechia	R5OECD90+EU	0	0.149244	0.149244	0	0	0	0	0	0
DEU	Germany	R5OECD90+EU	6.4582	20.3789	26.8371	1.00313	0.257519	1.26065	0.912409	0.237651	1.15006
DNK	Denmark	R5OECD90+EU	172.129	4.85202	176.981	4.53856	0.130106	4.66867	1.37162	0.056242	1.42786
ESP	Spain	R5OECD90+EU	30.1271	13.1338	43.261	0.63333	1.2458	1.87913	0	0	0
EST	Estonia	R5OECD90+EU	0.46939	0.512192	0.981582	0.00371601	5.3e-06	0.00372131	0	0	0
FIN	Finland	R5OECD90+EU	0.000831414	0	0.000831414	0	0	0	0	0	0
FRA	France	R5OECD90+EU	70.7362	18.366	89.1021	3.0867	0.516642	3.60334	0.234077	0	0.234077
GBR	United Kingdom of Great Britain and Northern Ireland	R5OECD90+EU	100.101	3.8365	103.937	8.88787	0.0138637	8.90173	7.1524	0.0111309	7.16354
GRC	Greece	R5OECD90+EU	34.418	2.77278	37.1908	1.60003	0.000167571	1.6002	0	0	0
GUM	Guam	R5OECD90+EU	0	0	0	0	0	0	0	0	0
HRV	Croatia	R5OECD90+EU	7.50889	1.93728	9.44617	1.28873	0.0195596	1.30829	0.325662	0.00401667	0.329678
HUN	Hungary	R5OECD90+EU	0	5.25058	5.25058	0	0.0217483	0.0217483	0	0.00157292	0.00157292
IRL	Ireland	R5OECD90+EU	26.2625	0.00902569	26.2716	3.06295	5.36e-07	3.06295	2.66087	0	2.66087
ISL	Iceland	R5OECD90+EU	0.942365	0	0.942365	0.00692612	0	0.00692612	0	0	0
ITA	Italy	R5OECD90+EU	32.8841	10.5237	43.4078	1.97668	0.00705834	1.98374	0.771473	0	0.771473
JPN	Japan	R5OECD90+EU	38.4889	2.09866	40.5876	3.02321	0.00026285	3.02347	0.319477	0	0.319477
LTU	Lithuania	R5OECD90+EU	0.632653	2.55237	3.18502	0.246901	0.177017	0.423919	0.149191	0	0.149191
LUX	Luxembourg	R5OECD90+EU	0	0.0275174	0.0275174	0	0	0	0	0	0
LVA	Latvia	R5OECD90+EU	1.34027	1.78134	3.12161	0.289673	0.109024	0.398697	0	0	0
MKD	North Macedonia	R5OECD90+EU	0	0.000980749	0.000980749	0	0	0	0	0	0
MLT	Malta	R5OECD90+EU	13.2368	0.0917715	13.3286	0.583872	0.000282547	0.584154	0.0604421	0	0.0604421
MNE	Montenegro	R5OECD90+EU	1.8405	0.0934546	1.93396	0.174971	7.02e-06	0.174978	0	0	0
NLD	Netherlands	R5OECD90+EU	11.444	3.10023	14.5443	1.83057	0.000439001	1.83101	1.78953	0	1.78953
NOR	Norway	R5OECD90+EU	185.544	0.00566718	185.55	6.94691	0.000487914	6.9474	6.32624	0	6.32624
NZL	New Zealand	R5OECD90+EU	102.721	5.15883	107.88	4.82647	5.13e-07	4.82647	3.21578	0	3.21578
POL	Poland	R5OECD90+EU	3.05309	36.8268	39.8798	0.895991	1.02016	1.91615	0.440423	0.218096	0.658519
PRI	Puerto Rico	R5OECD90+EU	0	0.134283	0.134283	0	1.93e-07	1.93e-07	0	0	0
PRT	Portugal	R5OECD90+EU	9.85294	1.13137	10.9843	0.352098	0.0485328	0.400631	0	0	0
ROU	Romania	R5OECD90+EU	4.57549	12.1877	16.7631	0.59582	0.28638	0.8822	0.289609	0	0.289609
SRB	Serbia	R5OECD90+EU	0	1.14758	1.14758	0	0.00527138	0.00527138	0	0	0
SVK	Slovakia	R5OECD90+EU	0	0.7605	0.7605	0	6.7e-05	6.7e-05	0	0	0
SVN	Slovenia	R5OECD90+EU	0.000788115	0.139466	0.140254	0	0	0	0	0	0
SWE	Sweden	R5OECD90+EU	2.09666	0.20643	2.30309	0.246334	0.000874751	0.247209	0.0352437	0	0.0352437
TUR	Turkey	R5OECD90+EU	60.1847	10.6463	70.831	1.02967	0.157541	1.18721	0	0	0
USA	United States of America	R5OECD90+EU	509.69	513.221	1022.91	53.2283	87.5973	140.826	13.6952	82.8464	96.5416
ARM	Armenia	R5REF	0	0.0200556	0.0200556	0	0	0	0	0	0
AZE	Azerbaijan	R5REF	0	13.502	13.502	0	1.16e-05	1.16e-05	0	1.15799e-05	1.15799e-05
BLR	Belarus	R5REF	0	3.67504	3.67504	0	0.552984	0.552984	0	0	0
GEO	Georgia	R5REF	5.34654	4.79338	10.1399	0.075198	2.6e-05	0.075224	0	0	0
KAZ	Kazakhstan	R5REF	0	228.727	228.727	0	32.2283	32.2283	0	4.48024	4.48024
KGZ	Kyrgyzstan	R5REF	0	1.14611	1.14611	0	0	0	0	0	0
MDA	Moldova, Republic of	R5REF	0	0.703384	0.703384	0	0	0	0	0	0
RUS	Russian Federation	R5REF	734.449	1087.15	1821.6	26.1355	218.023	244.158	1.10919	17.4623	18.5715
TJK	Tajikistan	R5REF	0	6.63043	6.63043	0	0	0	0	0	0
TKM	Turkmenistan	R5REF	0	71.3991	71.3991	0	13.6604	13.6604	0	0.202867	0.202867
UKR	Ukraine	R5REF	34.9891	29.3411	64.3302	0	2.56863	2.56863	0	0.675572	0.675572
UZB	Uzbekistan	R5REF	0	25.7002	25.7002	0	4.50858	4.50858	0	0	0
Total			5701.25	5516.98	11218.2	451.906	993.243	1445.15	158.684	316.76	475.444
Non Mapped Countries
AIA			0	7.77e-05	7.77e-05	0	0	0	0	0	0
ATA			353.267	64.1244	417.392	0	0.02118	0.02118	0	0	0
ATG			0.874872	0.0225312	0.897403	0.0713346	1.66e-08	0.0713347	0	0	0
BES			0	0.0396692	0.0396692	0	0.0114445	0.0114445	0	0	0
BLM			0	0.00135675	0.00135675	0	0	0	0	0	0
CUW			0	0.0607451	0.0607451	0	0.0202173	0.0202173	0	0	0
DMA			1.35796	0.00288181	1.36084	0.00904458	0	0.00904458	0	0	0
FLK			0	0.0153574	0.0153574	0	0	0	0	0	0
FRO			0	0.0346994	0.0346994	0	0	0	0	0	0
GGY			0	0.00130908	0.00130908	0	0	0	0	0	0
GIB			0.014475	0.000266698	0.0147417	0	0	0	0	0	0
GRL			0	7.36747	7.36747	0	0.0216553	0.0216553	0	0	0
IMN			0	0.00857916	0.00857916	0	0	0	0	0	0
JEY			0	0.00185231	0.00185231	0	0	0	0	0	0
KNA			0.598421	0	0.598421	0.00360086	0	0.00360086	0	0	0
LCA			2.07338	0.0122951	2.08568	0.0121265	0	0.0121265	0	0	0
LIE			0	0.00283072	0.00283072	0	0	0	0	0	0
MCO			0.0187884	0.00021781	0.0190062	0	0	0	0	0	0
NFK			0	0.000427557	0.000427557	0	0	0	0	0	0
SGS			0	0.0337789	0.0337789	0	0	0	0	0	0
SJM			0	2.34544	2.34544	0	0	0	0	0	0
SMR			0	0.00105044	0.00105044	0	0	0	0	0	0
SPM			0	0.0115918	0.0115918	0	0.00552012	0.00552012	0	0	0
SXM			0	5.46e-08	5.46e-08	0	0	0	0	0	0
TCA			0	0.149593	0.149593	0	0.0122345	0.0122345	0	0	0
UMI			0	0.000267941	0.000267941	0	0	0	0	0	0
VAT			0	5.85e-06	5.85e-06	0	0	0	0	0	0
VCT			5.17323	0.000231866	5.17346	0.0404726	0	0.0404726	0	0	0
VGB			0	0.000353757	0.000353757	0	0	0	0	0	0
XAD			0	0.0248	0.0248	0	0	0	0	0	0
XCA			0	127.214	127.214	0	14.8902	14.8902	0	3.88822	3.88822
XPI			0	0.000932289	0.000932289	0	0.000204216	0.000204216	0	0	0
XSP			0	4.7e-05	4.7e-05	0	0	0	0	0	0
ZNC			0	0.327821	0.327821	0	6.11e-07	6.11e-07	0	0	0
Total			363.379	201.807	565.186	0.136579	14.9826	15.1192	0	3.88822	3.88822
Final Total			6064.63	5718.79	11783.4	452.043	1008.23	1460.27	158.684	320.648	479.332

## Sheet: S6
IPCC Category	Term used in this Manuscript	Short IPCC Description
C1	1.5°C (>33%, >50% in 2100)	1.5°C with no or low overshoot
C2	1.5°C (<33%, >50% in 2100)	1.5°C with high overshoot
C3	2°C (>67%)	Likely below 2°C
C4	2°C (>50%)	Below 2°C

## Sheet: S7
IPCC 5-Region Name	Short Name	Country Constituents
R5ASIA	Asia and Pacific	China, China Hong Kong SAR, China Macao SAR, Mongolia, Taiwan, Afghanistan, Bangladesh, Bhutan, India, Maldives, Nepal, Pakistan, Sri Lanka, Brunei Darussalam, Cambodia, Democratic People's Republic of Korea, East Timor, Indonesia, Lao People's Democratic Republic, Malaysia, Myanmar, Papua New Guinea, Philippines, Republic of Korea, Singapore, Thailand, Viet Nam
R5LAM	Latin American and Carribbean	Argentina, Bahamas, Barbados, Belize, Bolivia, Brazil, Chile, Colombia, Costa Rica, Cuba, Dominican Republic, Ecuador, El Salvador, Guadeloupe, Guatemala, Guyana, Haiti, Honduras, Jamaica, Martinique, Mexico, Netherlands Antilles, Nicaragua, Panama, Paraguay, Peru, Puerto Rico, Suriname, Trinidad and Tobago, Uruguay, Venezuela
R5MAF	Middle East and Africa	Bahrain, Iran (Islamic Republic of), Iraq, Israel, Jordan, Kuwait, Lebanon, Oman, Qatar, Saudi Arabia, Syrian Arab Republic, United Arab Emirates, Yemen, Algeria, Angola, Benin, Botswana, Burkina Faso, Burundi, Cote d'Ivoire, Cameroon, Cape Verde, Central African Republic, Chad, Comoros, Congo, Democratic Republic of the Congo, Djibouti, Egypt, Equatorial Guinea, Eritrea, Ethiopia, Gabon, Gambia,…
R5OECD90+EU	Developed Economies	Albania, Austria, Belgium, Bosnia and Herzegovina, Bulgaria, Croatia, Cyprus, Czech Republic, Denmark, Estonia, Finland, France, Germany, Greece, Hungary, Iceland, Ireland, Italy, Latvia, Lithuania, Luxembourg, Macedonia, Malta, Montenegro, Netherlands, Norway, Poland, Portugal, Spain, Sweden, Switzerland, Turkey, United Kingdom, Canada, United States of America, Australia, Fiji, French Polynesia…
R5REF	Eastern Europe and West-Central Asia	Armenia, Azerbaijan, Belarus, Georgia, Kazakhstan, Kyrgyzstan, Republic of Moldova, Russian Federation, Tajikistan, Turkmenistan, Ukraine, Uzbekistan
